# Supplementary material for: Potential of extracellular vesicle cargo as molecular signals in Schizophrenia: a scoping review
Source: Schizophrenia (Heidelb). 2025 Feb 12;11(1):17. doi: 10.1038/s41537-025-00566-5 (PMC11822128; doi:10.1038/s41537-025-00566-5)
Supplement: Supplementary file 2 — Supplementary table S4 [file 41537_2025_566_MOESM2_ESM.xlsx]

## Sheet: Demography
NR=Not reported			NRES=antipsychotic nonresponders
Y=Years
TRS=Treatment resistant Schizophrenia
PANSS=Positive and Negative Syndrome Scale
ROC=Receiver operating characteristic curve
FEP=first episode of psychosis
Yes=History of taking antipsychotics in drug history
No=Not taken drugs
RES=antipsychotic responders
Author	Country	Study design	Sample Size	Cases	Controls	Gender-cases(M:F)	Gender-control(M:F)	Age Case	Age(Y)Control	Duration of illness (Y)	Severity of disease (Mean± SD)	History of drugs taken	Follow up time
Benigan 2013	USA	Cross sectional	30	17	13	16:01:00	09:04:00	Mean(SD): 67.9± 17.6Y	Mean(SD):64.15±18.11Y	NR	NR	Yes	No
Amoah 2020	USA	Crosssectional	80	55	25	1 day, 8:23:00	21:04:00	Mean(SEM): 42.28 ± 1.59 Y for SCZ and 42.58±1.99 Yfor Bipolar disorder	Mean(SEM): 45.08 ± 1.37 Y	Mean(SE):21.13±1.99Y	NR	Yes	No
Du 2019	China	Cross sectional	295	49	46	23:26:00	22:24:00	Mean(SD):Training set 27.4± 6.3Y & Testing set 29.27± 5.3Y	Mean(SD):Training set 27.57± 4.6Y & Testing set 29.48± 4.99Y	Drug naïve;Duration NR	PANSS total score:Training set 87.14± 16.39 & Testing set 86.92±24.69	Yes	No
Funahashi 2023	Japan	Cross sectional	118	59	59	1 day, 4:31:00	1 day, 4:31:00	Mean(SD):41.9± 9.4 in microarray and 55.1± 15.7 Y in replicative study	Mean(SD)41.9± 9.4Y in microarray study and 55.1± 16.4Y controls in replicative study	Mean(SD): Microarray gp (22.4 ± 8.5Y); Replication gp(30.3+14.9Y)	PANSS total score 77.2 ± 18.0	Yes	No
Tomita 2023	Japan	Longitudinal	345	15	15	09:06:00	09:06:00	Mean(SD):167±5.81 months in persistent group; 166 ± 5.27 months remitted group	NA	NR	NR	NR	1Y
Tsoporis 2022	Greece	Longitudinal study	24	11	10	06:05:00	05:05:00	Mean(SD):24.5 ±3.9Y	Mean(SD):26.8±4.5Y	Newly diagnosed;Duration NR	PANSS POS= 42.5 ±1.6; PANSS NEG= 26 ±2.2	No	6weeks following Olanzepine
Khadimallah 2022	Switzerland	Cohort	272	138	134	4 days, 6:36:00	3 days, 16:46:00	Mean(SD):24.7±4.6Y	Mean(SD):25.5±4.5Y	Mean(SD):1.5±1.2Y with EPP	NR	Yes	No
Tan 2021	China	Cross sectional	22	11	11	03:08:00	03:08:00	Mean (SD): CircRNA seq group 34+8.1Y; 22.3+9.3Y in qRT-PCR	Mean (SD): CircRNA seq group 30.8+7.7Y; 24.7+6.5Y in qRT-PCR	Newly diagnosed;Duration NR	NR	No	No
Chuang Guo 2022	China	Longitudinal	152	56	96	1 day, 5:27:00	1 day, 21:51:00	Mean(SD):31.38±6.3Y	Mean(SD):29.88±8.8Y	NR	NR	No	1 month following Risperidone
Ranganathan 2022 [33]	USA	cross sectional	36	24	12	20:04:00	08:04:00	Median(IQR):26(4.25)Y	Median(IQR):26.5(6.5)Y	Median(IQR):2.65(5)Y	PANSS total score of 79.1+9.03	Yes	No
Lee 2021	USA	cross sectional	120	60	60	1 day, 3:33:00	1 day, 3:33:00	Mean (SD):48.3 ±10.3Y	Mean(SD):48.6±10.5Y	Mean (SD):26.6±11.5Y	Positive symptoms SAPS=5.8±5.6;Negative symptoms SANS=6.8±6.2; DKEFS=-0.6±0.8;TICS-m=30.9±5.7	Yes	No
Goetzl 2022	USA	Cross sectional	20	10	10	07:03:00	07:03:00	Mean(SD):21.5 ±3.28Y	Mean (SD):22.8±3.44Y	Mean(Range):113(14-338) Days	PANSS total score 98.2±17	Yes	No
Goetzl 2021	USA	Cross sectional	20	10	10	07:03:00	07:03:00	Mean(SD):21.5±3.28Y	Mean (SD):22.8±3.44Y	Mean(Range):113(14-338) Days	PANSS total score 98.2±18	NR	No
Goetzl 2020	USA	Cross sectional	20	10	10	07:03:00	07:03:00	Mean(SD):21.5±3.28Y	Mean (SD):22.8±3.44Y	Mean(Range):113(14-338) Days	PANSS total score 98.2±19	NR	No
Kapogiannis 2019	Germany	Cross sectional	48	24	24	15:09:00	13:11:00	Mean(SD):32.75±11.76Y	Mean(SD):35.0±10.7Y	Drug naïve;Duration NR	Total PANSS 57.00+20.02.	No	No
Tunset 2020	Norway	Longitudinal	50	25	25	19:06:00	19:06:00	Mean(SD):33.1±11 Y	Mean(SD):34.2±11.2Y	Mean(SD): 63±83 months since onset of FEP	Clinical Global Impression score 6.5±0.65	Yes	6 weeks
Tunset 2023	Norway	Longitudinal	50	25	25	19:06:00	19:06:00	Mean(SD):33.1±11 Y	Mean(SD):34.2±11.2Y	Mean(SD): 63±83 months since the onset of FEP	Clinical Global Impression score 6.5±0.65	Yes	6 weeks
Du 2021	China	Multi centered Cross-ectional	717	385	332	257: 128	188:144	Mean(SD):Training set-31.7±7.73Y;Testing set 1-31.45±8.85Y;Testing set 2-26.69±8.2Y;Testing set 3-29.98±5.76Y	Mean(SD):Training set-24.46±5.06;Testing set 1-30.66±6.34;Testing set 2-28.59±5.44;Testing set 3-29.31±5.23Y	NR	Total PANSS:Training set(71.4±21.2); Testing set 1(71.33±10.17); Testing set 2(83.68±20.52); Testing set 3(84.58±20.38)	Yes	No
Barnett 2023	Australia	Cross sectional	477	221	256	147:74	111:145	Mean(SD):40+10.7	Mean(SD):44.2 ± 13.2	Mean(SD) M/F:15.1 ± 10.2/16.0 ± 10.3	Median IQR: DIP positive 13.0 (6.0);DIP negative 2.0 (2.0);SANS negative symptom score 25.5 (27.5)	Yes	No
Xinzhe Du 2023	China	Cross sectional	20	10	10	05:05:00	05:05:00	Mean(SD):34.2 ± 12.01	Mean(SD):33.6 ± 12.05	Newly diagnosed	PANSS total scores 75.60 ± 18.63	No	No
Ting Xue 2024	China	Cross sectional with longitudinal	343	194	149	set1-8:12;Set 2 -13:13;FEDN 18:16	set1 HC-8:20;Set 2 HC-13:13;HC for FEDN 18:16	Mean (SD):Set 1-38.83 (12.29);Set 2-38.00 (13.20);FEDN 30.18 (10.78)	Mean (SD):Set 1-33.63 (11.17);Set 2-38.17 (12.91);HC for FEDN 31.42 (10.81)	Mean(SD): Set1-13.74 (7.71);Set 2-13.17 (9.05);FEDN in months-8.36 (9.12)	Total PANSS: Set 1-73.00 (10.34);Set2-72.88 (8.37); FEDN-115.43 (34.98)	Set1-Yes;Set 2-Yes; FEDN-No	3 months
Cristina Lorca 2024	Spain	Cross sectional	30	15	15	12:03:00	12:03:00	Mean(SD):52.08±7.02	Mean(SD):52.5±6.3	NR	NR	Yes	No
Xu 2024	China	Cross sectional	40	20	20	10:10:00	10:10:00	Mean(SD):26.3 ± 6.30	Mean(SD):26.6 ± 3.98	First episode drug free	PANSS total-83.6 ± 18.33;Positive18.3 ± 7.69;Negative36.8 ± 14.88	No	No
Zhang 2024	China	Cross sectional with longitudinal	50	20	10	RES04:06;NRES 6:4	05:05:00	Mean(SD):20.50 ± 3.92 RES;19.50 ± 5.42NRES	Mean(SD):20.00 ± 1.63	First episode SCZ followed for 3 months with risperidone	PANSS baseline: 86.30 ± 16.27 RES;84.20 ± 20.43NRES;PANSS positive: 23.6 ± 3.44RES;20.5 ± 5.82	No	3 months
